# Supplementary material for: Alanylated lipoteichoic acid primer in Bacillus subtilis
Source: F1000Res. 2016 Apr 11;5:155. Originally published 2016 Feb 10. [Version 2] doi: 10.12688/f1000research.8007.2 (PMC4837988; doi:10.12688/f1000research.8007.2)
Supplement: Raw data for ‘Alanylated lipoteichoic acid primer in Bacillus subtilis’, Luo 2016 — README.txt contains a description of the files. [file f1000research-5-9104-s0000.tgz]

Archive with 1 entries (1 files):
- 6d407dd3-5b81-4903-8637-bb9433a7f3b3_Data.zip
